# Supplementary material for: Identify successful restrictions in suppressing the early outbreak of COVID-19 in Arizona, United States: Interrupted time series analysis
Source: PLoS One. 2023 Nov 27;18(11):e0291205. doi: 10.1371/journal.pone.0291205 (PMC10681290; doi:10.1371/journal.pone.0291205)
Supplement: S1 Data — (XLSX) [file pone.0291205.s001.xlsx]

## Sheet: data
date	total tests (ELR)	covid cases	Intervention1	Intervention2	Intervention3	Intervention 4
2020-03-11	88	4	0.06	1	0	0
2020-03-12	277	15	0.06	1	0	0
2020-03-13	384	12	0.06	1	0	0
2020-03-14	210	14	0.06	1	0	0
2020-03-15	246	16	0.06	1	0	0
2020-03-16	876	53	0.06	1	0	0
2020-03-17	1129	88	0.06	1	0	0
2020-03-18	1196	71	0.06	1	0	0
2020-03-19	1364	69	0.06	1	1	0
2020-03-20	1552	122	0.06	1	1	0
2020-03-21	608	48	0.06	1	1	0
2020-03-22	536	55	0.06	1	1	0
2020-03-23	2009	168	0.06	1	1	0
2020-03-24	2032	147	0.06	1	1	0
2020-03-25	2151	176	0.06	1	1	0
2020-03-26	1882	176	0.06	1	1	0
2020-03-27	1830	157	0.06	1	1	0		68	Not Stay at home				2021-10-07	start of election
2020-03-28	923	114	0.06	1	1	0		76	Increas Start
2020-03-29	549	83	0.06	1	1	0		112	Increase end	prohibit large gatherings	Start decrease
2020-03-30	1836	196	0.06	1	1	1		159	end of decrease
2020-03-31	1689	167	0.06	1	1	1								5008.9e-0.048X
2020-04-01	1744	197	0.06	1	1	1		112	1	5314	1	4774.15	1
2020-04-02	1786	170	0.06	1	1	1		113		5041	2	4550.41	0.953134
2020-04-03	1688	200	0.06	1	1	1		114		4926	3	4337.15	0.908464
2020-04-04	800	118	0.06	1	1	1		115		3269	4	4133.88	0.865888
2020-04-05	612	104	0.06	1	1	1		116		1652	5	3940.14	0.825307
2020-04-06	1940	270	0.06	1	1	1		117		1898	6	3755.48	0.786628
2020-04-07	1579	196	0.06	1	1	1		118		4916	7	3579.48	0.749762
2020-04-08	1427	213	0.06	1	1	1		119		4795	8	3411.72	0.714623
2020-04-09	1560	230	0.06	1	1	1		120		4593	9	3251.82	0.681132
2020-04-10	1431	195	0.06	1	1	1		121		4188	10	3099.42	0.64921
2020-04-11	578	100	0.06	1	1	1		122		3830	11	2954.17	0.618784
2020-04-12	616	93	0.06	1	1	1		123		2115	12	2815.72	0.589784
2020-04-13	1681	272	0.06	1	1	1		124		1506	13	2683.75	0.562143
2020-04-14	1550	248	0.06	1	1	1		125		3581	14	2557.98	0.535797
2020-04-15	1639	231	0.06	1	1	1		126		3494	15	2438.09	0.510686
2020-04-16	1700	266	0.06	1	1	1		127		3112	16	2323.83	0.486752
2020-04-17	1820	248	0.06	1	1	1		128		2650	17	2214.92	0.46394
2020-04-18	637	144	0.06	1	1	1		129		2615	18	2111.12	0.442197
2020-04-19	608	120	0.06	1	1	1		130		1546	19	2012.18	0.421473
2020-04-20	1995	418	0.06	1	1	1		131		915	20	1917.87	0.40172
2020-04-21	1745	241	0.06	1	1	1		132		2268	21	1827.99	0.382893
2020-04-22	1833	256	0.06	1	1	1		133		2098	22	1742.32	0.364948
2020-04-23	1908	224	0.06	1	1	1		134		1849	23	1660.66	0.347845
2020-04-24	2210	347	0.06	1	1	1		135		1782	24	1582.83	0.331542
2020-04-25	798	157	0.06	1	1	1		136		1829	25	1508.65	0.316004
2020-04-26	619	139	0.06	1	1	1		137		1220	26	1437.95	0.301194
2020-04-27	2571	447	0.06	1	1	1		138		748	27	1370.56	0.287078
2020-04-28	2878	393	0.06	1	1	1		139		1665	28	1306.32	0.273624
2020-04-29	2841	393	0.06	1	1	1		140		1642	29	1245.1	0.2608
2020-04-30	3091	418	0.06	1	1	1		141		1318	30	1186.75	0.248578
2020-05-01	3686	349	0.06	1	1	1		142		1710	31	1131.13	0.236928
2020-05-02	4479	307	0.06	1	1	1		143		1189	32	1078.12	0.225824
2020-05-03	1089	155	0.06	1	1	1		144		757	33	1027.59	0.21524
2020-05-04	4008	493	0.06	1	1	1		145		547	34	979.431	0.205153
2020-05-05	4092	446	0.06	1	1	1		146		1278	35	933.529	0.195538
2020-05-06	3981	430	0.06	1	1	1		147		1064	36	889.778	0.186374
2020-05-07	5296	455	0.06	1	1	1		148		978	37	848.077	0.177639
2020-05-08	5371	386	0.06	1	1	1		149		932	38	808.331	0.169314
2020-05-09	7856	426	0.06	1	1	1		150		974	39	770.448	0.161379
2020-05-10	1548	181	0.06	1	1	1		151		532	40	734.34	0.153816
2020-05-11	5555	521	0.06	1	1	1		152		353	41	699.924	0.146607
2020-05-12	5959	490	0.06	1	1	1		153		920	42	667.121	0.139736
2020-05-13	5495	414	0.06	1	1	1		154		978	43	635.856	0.133187
2020-05-14	5279	494	0.06	1	1	1		155		740	44	606.056	0.126945
2020-05-15	6777	574	0.06	1	1	1		156		684	45	577.652	0.120996
2020-05-16	9013	484	0.06	1	1	1		157		655	46	550.58	0.115325
2020-05-17	2441	128	0.0601087	1	0	0		158		480	47	524.776	0.10992
2020-05-18	5856	552	0.0640751	1	0	0		159	0	263	48	500.182	0.104769
2020-05-19	5403	447	0.0683031	1	0	0
2020-05-20	4046	529	0.0728101	1	0	0
2020-05-21	5273	550	0.0776146	1	0	0
2020-05-22	5572	540	0.082736	1	0	0
2020-05-23	4287	374	0.0881954	1	0	0
2020-05-24	2352	264	0.0940151	1	0	0
2020-05-25	2008	314	0.100219	1	0	0
2020-05-26	6191	787	0.106832	1	0	0
2020-05-27	5710	818	0.113881	1	0	0
2020-05-28	6848	852	0.121396	1	0	0
2020-05-29	8173	911	0.129406	1	0	0
2020-05-30	7244	745	0.137945	1	0	0
2020-05-31	2399	379	0.147047	1	0	0
2020-06-01	7784	1183	0.15675	1	0	0
2020-06-02	8023	1322	0.167094	1	0	0
2020-06-03	7776	1342	0.17812	1	0	0
2020-06-04	8028	1401	0.189873	1	0	0
2020-06-05	9867	1431	0.202402	1	0	0
2020-06-06	4368	868	0.215757	1	0	0
2020-06-07	3397	730	0.229994	1	0	0
2020-06-08	10279	1898	0.245171	1	0	0
2020-06-09	11205	1981	0.261349	1	0	0
2020-06-10	10922	2072	0.278594	1	0	0
2020-06-11	10961	2081	0.296977	1	0	0
2020-06-12	12205	2297	0.316573	1	0	0
2020-06-13	7021	1598	0.337463	1	0	0
2020-06-14	4396	1088	0.35973	1	0	0
2020-06-15	12472	2993	0.383468	1	0	0
2020-06-16	12953	3004	0.408771	1	0	0
2020-06-17	12886	3321	0.435744	1	0	0
2020-06-18	14614	3532	0.464497	1	0	0
2020-06-19	15599	3768	0.495147	1	0	0
2020-06-20	9406	2533	0.52782	1	0	0
2020-06-21	5781	1800	0.562648	1	0	0
2020-06-22	15422	4331	0.599775	1	0	0
2020-06-23	16926	4312	0.639352	1	0	0
2020-06-24	17375	4592	0.68154	1	0	0
2020-06-25	16959	4721	0.726512	1	0	0
2020-06-26	17456	4724	0.774452	1	0	0
2020-06-27	10451	2996	0.825554	1	0	0
2020-06-28	6963	2131	0.880029	1	0	0
2020-06-29	18680	5450	0.938099	1	0	0
2020-06-30	18861	5314	1	1	0	0
2020-07-01	18722	5041	1	0.953134	0	0			0
2020-07-02	19289	4926	1	0.908464	0	0
2020-07-03	12830	3269	1	0.865888	0	0
2020-07-04	5985	1652	1	0.825307	0	0
2020-07-05	6244	1898	1	0.786628	0	0
2020-07-06	17433	4916	1	0.749762	0	0
2020-07-07	17949	4795	1	0.714623	0	0
2020-07-08	17250	4593	1	0.681132	0	0
2020-07-09	17789	4188	1	0.64921	0	0
2020-07-10	16081	3830	1	0.618784	0	0
2020-07-11	9305	2115	1	0.589784	0	0
2020-07-12	6200	1506	1	0.562143	0	0
2020-07-13	14090	3581	1	0.535797	0	0
2020-07-14	15761	3494	1	0.510686	0	0
2020-07-15	15458	3112	1	0.486752	0	0
2020-07-16	13525	2650	1	0.46394	0	0
2020-07-17	15249	2615	1	0.442197	0	0
2020-07-18	9517	1546	1	0.421473	0	0
2020-07-19	5346	915	1	0.40172	0	0
2020-07-20	11454	2268	1	0.382893	0	0
2020-07-21	11588	2098	1	0.364948	0	0
2020-07-22	11118	1849	1	0.347845	0	0
2020-07-23	9743	1782	1	0.331542	0	0
2020-07-24	10107	1829	1	0.316004	0	0
2020-07-25	7055	1220	1	0.301194	0	0
2020-07-26	4595	748	1	0.287078	0	0
2020-07-27	9475	1665	1	0.273624	0	0
2020-07-28	8343	1642	1	0.2608	0	0
2020-07-29	7849	1318	1	0.248578	0	0
2020-07-30	7515	1710	1	0.236928	0	0
2020-07-31	8904	1189	1	0.225824	0	0
2020-08-01	6474	757	1	0.21524	0	0
2020-08-02	4027	547	1	0.205153	0	0
2020-08-03	8782	1278	1	0.195538	0	0
2020-08-04	7790	1064	1	0.186374	0	0
2020-08-05	7998	978	1	0.177639	0	0
2020-08-06	7790	932	1	0.169314	0	0
2020-08-07	8001	974	1	0.161379	0	0
2020-08-08	5731	532	1	0.153816	0	0
2020-08-09	4837	353	1	0.146607	0	0
2020-08-10	10092	920	1	0.139736	0	0
2020-08-11	9829	978	1	0.133187	0	0
2020-08-12	9792	740	1	0.126945	0	0
2020-08-13	7675	684	1	0.120996	0	0
2020-08-14	9651	655	1	0.115325	0	0
2020-08-15	5924	480	1	0.10992	0	0
2020-08-16	4398	263	1	0.104769	0	0
2020-08-17	10950	640	1	0.1	0	0
2020-08-18	10066	605	1	0.1	0	0
2020-08-19	8847	827	1	0.1	0	0
2020-08-20	8156	519	1	0.1	0	0
2020-08-21	8911	506	1	0.1	0	0
2020-08-22	4622	335	1	0.1	0	0
2020-08-23	3720	257	1	0.1	0	0
2020-08-24	10075	775	1	0.1	0	0
2020-08-25	9234	575	1	0.1	0	0
2020-08-26	10152	755	1	0.1	0	0
2020-08-27	8086	582	1	0.1	0	0
2020-08-28	6936	554	1	0.1	0	0
2020-08-29	3280	272	1	0.1	0	0
2020-08-30	2515	23	1	0.1	0	0
2020-08-31	10866	741	1	0.1	0	0
2020-09-01	9874	691	1	0.1	0	0
2020-09-02	7196	595	1	0.1	0	0
2020-09-03	6864	515	1	0.1	0	0
2020-09-04	6809	424	1	0.1	0	0
2020-09-05	2849	205	1	0.1	0	0
2020-09-06	2298	190	1	0.1	0	0
2020-09-07	2141	146	1	0.1	0	0
2020-09-08	7999	718	1	0.1	0	0
2020-09-09	7593	600	1	0.1	0	0
2020-09-10	6975	634	1	0.1	0	0
2020-09-11	6885	533	1	0.1	0	0
2020-09-12	3956	356	1	0.1	0	0
2020-09-13	2861	231	1	0.1	0	0
2020-09-14	8082	870	1	0.1	0	0
2020-09-15	8157	765	1	0.1	0	0
2020-09-16	8379	735	1	0.1	0	0
2020-09-17	7968	653	1	0.1	0	0
2020-09-18	8956	543	1	0.1	0	0
2020-09-19	5081	343	1	0.1	0	0
2020-09-20	3788	300	1	0.1	0	0
2020-09-21	9728	684	1	0.1	0	0
2020-09-22	10170	632	1	0.1	0	0
2020-09-23	10279	641	1	0.1	0	0
2020-09-24	9444	553	1	0.1	0	0
2020-09-25	9238	556	1	0.1	0	0
2020-09-26	5520	393	1	0.1	0	0
2020-09-27	3892	264	1	0.1	0	0
2020-09-28	9542	649	1	0.1	0	0
2020-09-29	9393	633	1	0.1	0	0
2020-09-30	9759	655	1	0.1	0	0
2020-10-01	9882	610	1	0.1	0	0
2020-10-02	10431	662	1	0.1	0	0
2020-10-03	6449	436	1	0.1	0	0
2020-10-04	4470	368	1	0.1	0	0
2020-10-05	12159	796	1	0.1	0	0
2020-10-06	12533	827	1	0.1	0	0
2020-10-07	11475	808	1	0.1	0	0
2020-10-08	10846	786	1	0.1	0	0
2020-10-09	10670	804	1	0.1	0	0
2020-10-10	6081	543	1	0.1	0	0
2020-10-11	4954	492	1	0.1	0	0
2020-10-12	11004	978	1	0.1	0	0
2020-10-13	11057	1007	1	0.1	0	0
2020-10-14	11504	981	1	0.1	0	0
2020-10-15	10564	928	1	0.1	0	0
2020-10-16	10955	1024	1	0.1	0	0
2020-10-17	7046	724	1	0.1	0	0
2020-10-18	5523	660	1	0.1	0	0
2020-10-19	12983	1372	1	0.1	0	0
2020-10-20	13431	1251	1	0.1	0	0
2020-10-21	13325	1354	1	0.1	0	0
2020-10-22	12790	1303	1	0.1	0	0
2020-10-23	12041	1257	1	0.1	0	0
2020-10-24	8075	1061	1	0.1	0	0
2020-10-25	5120	650	1	0.1	0	0
2020-10-26	13886	1627	1	0.1	0	0
2020-10-27	13330	1518	1	0.1	0	0
2020-10-28	13465	1670	1	0.1	0	0
2020-10-29	14311	1617	1	0.1	0	0
2020-10-30	13279	1578	1	0.1	0	0
2020-10-31	7982	1166	1	0.1	0	0
2020-11-01	6878	1079	1	0.1	0	0
2020-11-02	16038	2400	1	0.1	0	0
2020-11-03	17124	2318	1	0.1	0	0
2020-11-04	17385	2605	1	0.1	0	0
2020-11-05	17070	2728	1	0.1	0	0
2020-11-06	17314	2552	1	0.1	0	0
2020-11-07	11522	1807	1	0.1	0	0
2020-11-08	8566	1510	1	0.1	0	0
2020-11-09	17784	3010	1	0.1	0	0
2020-11-10	18738	3087	1	0.1	0	0
2020-11-11	13811	2585	1	0.1	0	0
2020-11-12	18996	3426	1	0.1	0	0
2020-11-13	18367	3145	1	0.1	0	0
2020-11-14	13515	2336	1	0.1	0	0
2020-11-15	9644	1874	1	0.1	0	0
2020-11-16	21310	4317	1	0.1	0	0
2020-11-17	24188	4475	1	0.1	0	0
2020-11-18	25361	4771	1	0.1	0	0
2020-11-19	25281	4856	1	0.1	0	0
2020-11-20	24188	4428	1	0.1	0	0
2020-11-21	17674	3206	1	0.1	0	0
2020-11-22	13148	2588	1	0.1	0	0
2020-11-23	28054	5919	1	0.1	0	0
2020-11-24	25465	5765	1	0.1	0	0
2020-11-25	24298	5161	1	0.1	0	0
2020-11-26	5824	1650	1	0.1	0	0
2020-11-27	14105	3903	1	0.1	0	0
2020-11-28	13020	3692	1	0.1	0	0
2020-11-29	12276	3815	1	0.1	0	0
2020-11-30	26426	7839	1	0.1	0	0
2020-12-01		7614	1	0.1	0	0
2020-12-02		7794	1	0.1	0	0
2020-12-03		7607	1	0.1	0	0
2020-12-04		5851	1	0.1	0	0
2020-12-05		4204	1	0.1	0	0
2020-12-06		2977	1	0.1	0	0
2020-12-07		8081	1	0.1	0	0
2020-12-08		8227	1	0.1	0	0
2020-12-09		7754	1	0.1	0	0
2020-12-10		7310	1	0.1	0	0
2020-12-11		7387	1	0.1	0	0
2020-12-12		5058	1	0.1	0	0
2020-12-13		3965	1	0.1	0	0
2020-12-14		9070	1	0.1	0	0
2020-12-15		6957	1	0.1	0	0
2020-12-16		7836	1	0.1	0	0
2020-12-17		8163	1	0.1	0	0
2020-12-18		7662	1	0.1	0	0
2020-12-19		5475	1	0.1	0	0
2020-12-20		4162	1	0.1	0	0
2020-12-21		9272	1	0.1	0	0
2020-12-22		8750	1	0.1	0	0
2020-12-23		8119	1	0.1	0	0
2020-12-24		5229	1	0.1	0	0
2020-12-25		1332	1	0.1	0	0
2020-12-26		4956	1	0.1	0	0
2020-12-27		6527	1	0.1	0	0
2020-12-28		11748	1	0.1	0	0
2020-12-29		11306	1	0.1	0	0
2020-12-30		11159	1	0.1	0	0
2020-12-31		8927	1	0.1	0	0

## Sheet: Sheet1
March 15: Closed Schools
March 16 canceling or postponing gatherings of 10 or more people.
March 19 closing bars, gyms and movie theaters.
March 30: Issued An Executive Order Directing Arizonans To "Stay Home, Stay Healthy, Stay Connected"
May 4: Issued an Executive Order allowing cosmetologists and barber shops to resume appointment-based services May 8 and restaurants and coffee shops to resume dine-in services with physical distancing measures on May 11.
May 12: Announced that the Stay At Home order in Arizona will be ending on May 15 and replaced by new guidance for the next stage of economic recovery.
May 28: Announced schools to resume in person at the start of the school year and public health guidance for the youth sports to resume.
June 29: Signed an Executive Order to prohibit large gatherings, cease the issuance of new special event licenses and pause the operations of bars, gyms, movie theaters, waterparks and tubing rentals. The pause of these business operations takes effect at 8:00 p.m. today, Monday, June 29 and is in effect for one month. In addition, the first day of school for in-person learning will be delayed un…
July 9: Signed of an Executive Order that requires restaurants with indoor seating to operate at less than 50 percent capacity.
